# Supplementary material for: Chemoselectively Functionalized Ketoesters by Halogenative C–C Bond Cleavage of Cyclic Diketones
Source: Molecules. 2026 Jan 5;31(1):199. doi: 10.3390/molecules31010199 (PMC12787718; doi:10.3390/molecules31010199)
Supplement: Supplementary file 1 [file molecules-31-00199-s001.zip]

Archive with 1 entries (1 files):
- molecules-4068948-supplementary.pdf
